# Supplementary material for: Therapeutic B-cell depletion reverses progression of Alzheimer’s disease
Source: Nat Commun. 2021 Apr 12;12:2185. doi: 10.1038/s41467-021-22479-4 (PMC8042032; doi:10.1038/s41467-021-22479-4)
Supplement: Supplementary file 4 — Supplementary Data 1 [file 41467_2021_22479_MOESM4_ESM.xlsx]

## Sheet: Sheet1
TableS1. List of AD-related gene expression level from total mouse brain
Gene	Tissue	Comparison	Log2fc
Apoe	brain	3xTgAD relative to WT	-0.0473392
Apoe	hippocampus	3xTgAD relative to WT	-0.122906
Axl	brain	3xTgAD relative to WT	0.101505
Axl	hippocampus	3xTgAD relative to WT	-0.0585544
Clec7a	brain	3xTgAD relative to WT	0.150379
Clec7a	hippocampus	3xTgAD relative to WT	1.78752
Csf1	brain	3xTgAD relative to WT	-0.178771
Csf1	hippocampus	3xTgAD relative to WT	-0.0358943
Cst7	brain	3xTgAD relative to WT	-0.177132
Cst7	hippocampus	3xTgAD relative to WT	3.99748
Cx3cr1	brain	3xTgAD relative to WT	-0.181206
Cx3cr1	hippocampus	3xTgAD relative to WT	-0.119988
Gpnmb	brain	3xTgAD relative to WT	0.106743
Gpnmb	hippocampus	3xTgAD relative to WT	0.214448
Gpr56	brain	3xTgAD relative to WT	-0.0700347
Gpr56	hippocampus	3xTgAD relative to WT	0.0152721
Igf1	brain	3xTgAD relative to WT	0.180074
Igf1	hippocampus	3xTgAD relative to WT	-0.477847
Il1b	brain	3xTgAD relative to WT	0.169657
Il1b	hippocampus	3xTgAD relative to WT	-0.483245
Itgax	brain	3xTgAD relative to WT	-0.957785
Itgax	hippocampus	3xTgAD relative to WT	0.312883
Lilrb4	brain	3xTgAD relative to WT	0.379398
Lilrb4	hippocampus	3xTgAD relative to WT	2.46707
Mamdc2	brain	3xTgAD relative to WT	0.745496
Mamdc2	hippocampus	3xTgAD relative to WT	3.02458
P2ry12	brain	3xTgAD relative to WT	0.101659
P2ry12	hippocampus	3xTgAD relative to WT	0.0371373
Saa3	brain	3xTgAD relative to WT	-1.32932
Saa3	hippocampus	3xTgAD relative to WT	0.011408
Tnf	brain	3xTgAD relative to WT	-0.0368297
Tnf	hippocampus	3xTgAD relative to WT	0.0643876
Trem2	brain	3xTgAD relative to WT	-0.438832
Trem2	hippocampus	3xTgAD relative to WT	0.101663
Apoe	brain	3xTgAD relative to 3xTgAD-BKO	-0.0281667
Apoe	hippocampus	3xTgAD relative to 3xTgAD-BKO	-0.299729
Axl	brain	3xTgAD relative to 3xTgAD-BKO	0.0150648
Axl	hippocampus	3xTgAD relative to 3xTgAD-BKO	-0.0710132
Clec7a	brain	3xTgAD relative to 3xTgAD-BKO	-0.0412964
Clec7a	hippocampus	3xTgAD relative to 3xTgAD-BKO	0.929912
Csf1	brain	3xTgAD relative to 3xTgAD-BKO	-0.0947862
Csf1	hippocampus	3xTgAD relative to 3xTgAD-BKO	-0.239406
Cst7	brain	3xTgAD relative to 3xTgAD-BKO	-0.173886
Cst7	hippocampus	3xTgAD relative to 3xTgAD-BKO	1.6936
Cx3cr1	brain	3xTgAD relative to 3xTgAD-BKO	-0.21228
Cx3cr1	hippocampus	3xTgAD relative to 3xTgAD-BKO	0.0727385
Gpnmb	brain	3xTgAD relative to 3xTgAD-BKO	0.264026
Gpnmb	hippocampus	3xTgAD relative to 3xTgAD-BKO	0.100435
Gpr56	brain	3xTgAD relative to 3xTgAD-BKO	0.0819669
Gpr56	hippocampus	3xTgAD relative to 3xTgAD-BKO	-0.0575137
Igf1	brain	3xTgAD relative to 3xTgAD-BKO	0.134794
Igf1	hippocampus	3xTgAD relative to 3xTgAD-BKO	-0.686707
Il1b	brain	3xTgAD relative to 3xTgAD-BKO	-1.20396
Il1b	hippocampus	3xTgAD relative to 3xTgAD-BKO	-0.880693
Itgax	brain	3xTgAD relative to 3xTgAD-BKO	0.363223
Itgax	hippocampus	3xTgAD relative to 3xTgAD-BKO	2.11096
Lilrb4	brain	3xTgAD relative to 3xTgAD-BKO	-0.574464
Lilrb4	hippocampus	3xTgAD relative to 3xTgAD-BKO	-0.307957
Mamdc2	brain	3xTgAD relative to 3xTgAD-BKO	0.125463
Mamdc2	hippocampus	3xTgAD relative to 3xTgAD-BKO	2.45155
P2ry12	brain	3xTgAD relative to 3xTgAD-BKO	-0.0407291
P2ry12	hippocampus	3xTgAD relative to 3xTgAD-BKO	0.14247
Saa3	brain	3xTgAD relative to 3xTgAD-BKO	-0.442327
Saa3	hippocampus	3xTgAD relative to 3xTgAD-BKO	0.0976854
Tnf	brain	3xTgAD relative to 3xTgAD-BKO	0.48354
Tnf	hippocampus	3xTgAD relative to 3xTgAD-BKO	-0.226425
Trem2	brain	3xTgAD relative to 3xTgAD-BKO	-0.459957
Trem2	hippocampus	3xTgAD relative to 3xTgAD-BKO	0.0656605
