# Supplementary material for: Therapeutic B-cell depletion reverses progression of Alzheimer’s disease
Source: Nat Commun. 2021 Apr 12;12:2185. doi: 10.1038/s41467-021-22479-4 (PMC8042032; doi:10.1038/s41467-021-22479-4)
Supplement: Supplementary file 6 — Supplementary Data 3 [file 41467_2021_22479_MOESM6_ESM.xlsx]

## Sheet: Sheet1
Table S3: Top 100 genes changed in brain of 3xTgAD vs 3xTgAD-BKO, female
gene	pvalue
D4Ertd617e	2.44099e-07
Glo1	5.10988e-07
C030030A07Rik	1.12329e-06
Ube2i	3.58027e-06
Ppcdc	3.71642e-06
1810029B16Rik	1.20308e-05
Sox18	1.38908e-05
Nfkbia	1.90482e-05
Dhx29	2.38935e-05
Gm1966	2.57009e-05
Tomm22	2.6171e-05
Nnt	2.6672e-05
Zfp386	2.70634e-05
Nat8b	2.89767e-05
Zyg11b	3.11053e-05
Errfi1	4.77579e-05
Cox7a2	5.53737e-05
1810058I24Rik	5.90568e-05
Trub2	6.53603e-05
Zfp758	7.72192e-05
Park2	8.97127e-05
Apold1	9.17725e-05
Fbxl6	9.48334e-05
Gm5089	0.000103791
Tst	0.000108073
2610507B11Rik	0.000110842
Itgad	0.000116977
Nodal	0.000117456
Dctn5	0.000124907
Cox18	0.000125013
Klf17	0.000125766
Dguok	0.00013148
Gm8526	0.000137928
Pan3	0.000149737
Gm5445	0.000151335
Abca3	0.000154909
Pdgfrb	0.000163008
Elp2	0.00016436
2310035C23Rik	0.000164365
Clcnka	0.000172652
Tmc7	0.000175377
Ctsa	0.000175653
Olfr26	0.000177797
Cox7c	0.000179136
Tpm1	0.000181071
Cldn5	0.000183024
Gm9104	0.000194269
Luc7l	0.00020243
Htra1	0.000229802
Cercam	0.000240294
Coq4	0.00024294
Map3k6	0.000255197
Stac2	0.000259891
Gm16378	0.000266458
Ppwd1	0.0002849
Glipr1l1	0.000290372
Ecscr	0.000291857
Tstd2	0.000293553
Itgb1	0.00030884
P2rx7	0.000317757
Phactr3	0.000326197
Arsk	0.000330734
Ddx4	0.000346394
Hoxd11	0.000346919
Prdx2	0.000349827
Psmd11	0.00036084
B230311B06Rik	0.00039107
Olfr455	0.000407914
Tie1	0.000413796
Gm8054	0.000434307
Gins3	0.000439089
Tusc3	0.000439613
Il15	0.000455411
Srsf6	0.000469507
Fastkd3	0.00048458
Tmem66	0.000485408
Dym	0.00049217
9930021D14Rik	0.000503104
Npw	0.000521814
Fech	0.000535093
Flna	0.000535245
Rnf39	0.00058032
LOC100503910	0.000584388
Gm6548	0.000591087
Tdrd6	0.000593325
Naaa	0.000595591
Entpd4	0.000598185
Samd4	0.000598264
Fzd6	0.000601093
Eif2d	0.000604275
Pmaip1	0.000611326
Lrrc33	0.000614242
Ppt1	0.00062578
Gcnt1	0.000661642
Kif27	0.000693141
Rps15	0.000705948
Ndufc1	0.00071329
Bnip1	0.00071598
Psmb8	0.000723213
Mycn	0.000732672
