# Supplementary material for: Therapeutic B-cell depletion reverses progression of Alzheimer’s disease
Source: Nat Commun. 2021 Apr 12;12:2185. doi: 10.1038/s41467-021-22479-4 (PMC8042032; doi:10.1038/s41467-021-22479-4)
Supplement: Supplementary file 7 — Supplementary Data 4 [file 41467_2021_22479_MOESM7_ESM.xlsx]

## Sheet: Table S4
Table S4: List of antibody used in flow cytometry analysis
Note: Concentratuion of antibody used in flow cytometry staining is 1 mg per 10e6 cells, unless otherwise specified
set A					set B					set C
Lin no CD11c	PerCP	Ter119 (Ter119) , CD8 (53-6.70, NK1.1 (PK136), CD3 (145-2C11) and Ly6G (1A8)	Biolegend		CD4 BV605		GK1.5	BD/Biolegend		CD4 BV661	GK1.5	BD
CD19	PE Dazzle 594	6D5	Biolegend		CD8 BUV395		53-6.7	BD		CD8 BUV395	53-6.7	BD
B220	BUV661	RA3-6B2	BD		NKp46 BV786		29A1.4			41BB BV785	1AH2	BD/Biolegend
CD20	Fitc	SA275A11	Biolegend		NK1.1 PE Dazzle 594		PK136			TIGIT PE594	1G9	Biolegend
IFNg	BV 650	XMG1.2	Biolegend		Lamp1 APC		1D4B			PD1 BV510	29F1A12	Biolegend
CD5	BUV 395	53-7.3	BD		GrB PE		NGZB	eBioscience		Lag3 APC	C9B7W	Biolegend
CD11b	BV 785	M1/70	Biolegend		TNFa PE Cy7		MP6-XT22			Tim3 BV421	RMT3-23	Biolegend
CD21	BV 605	7G6	BD		IL10 BV421		JES5-16E3			CTLA4 PerCP5.5	UC10-4B9	Biolegend
TGfb	APC	TW7-16B4	Biolegend		IFNg BV650		XMG1.2			CD11b BV650	XMG1.2	Biolegend
Il10	PE CY7	JES5-16E3	Biolegend		CD27 PerCp/Cy5.5		LG3A10			Ly6C BV605	HK1.4	Biolegend
4-1BBL	PE	TKS-1	Biolegend		CD11b Fitc		M1/70			F4/80 Fitc	BM8	Biolegend
IL6	eFluor450	MP5-20F3	Biolegend		IL17 eFluor506		TC11-18H10.1	eBioscience		FoxP3 PE	FJK-16s	eBioscience
CD23	BV 510	B3B4	Biolegend
FVD780	eFluor 780		eBioscience		Viability dye eFluor780		eBioscience			eFluor 780		eBioscience
CD11b	BUV661	M1/70	BD		1	CD11b	BUV661	M1/70		BD
CD45	BUV395	30-F11	BD		2	CD19	BUV395	6D5		BD
Ly6C	BV510	HK1.4	Biolegend		3	CD4	BV605	GK1.5		Biolegend
Ly6G	BV650	1A8	Biolegend		4	CD8	BV650	53-6.7		Biolegend
CX3CR1	BV605	SA011F11	Biolegend		5	GRB	PE	NGZB		eBioscience
CCR2	PE CY7	475301	BD		6	IFNg	BV785	XMG1.2		Biolegend
IL1a	PE	ALF-161	Biolegend		7		PerCP
Il1b	APC	NJTEN3	eBioscience		8	IL4	PE CY7	11B11		Biolegend
IL10	BV421	JES5-16E3	Biolegend		9	IL10	BV421	JES5-16E3		Biolegend
IFNg	BV785	XMG1.2	Biolegend		10	TNFa	Fitc	MP6-XT22		Biolegend
TGFb	PerCP	TW7-16B4	Biolegend		11	CD27	APC 780	LG7F9		eBioscience
F4/80	PE Dazzle 594	BM8	Biolegend		12	Lamp1	APC	1D4B		Biolegend
Lin	Fitc		Biolegend		13	Nk1.1	PE Dazzle 594	PK136		Biolegend
FVD	eFluor 780		eBioscience		14	FVD	eFluor 506			eBioscience
3xTgAD staining		all Tissues
CD11b	BUV661	M1/70	BD			1	CD11b	BUV661	M1/70	BD
CD45	BUV395	30-F11	BD			2	CD19	BUV395	6D5	BD
Ly6C	PE Dazzle 594	HK1.4	Biolegend			3	CD4	BV605	GK1.5	Biolegend
Ly6G	BV650	1A8	Biolegend			4	CD8	BV650	53-6.7	Biolegend
CX3CR1	BV605	SA011F11	Biolegend			5	GrB	PE	NGZB	Biolegend
CCR2	BV510	SA203G11	Biolegend			6	IFNg	BV785	XMG1.2	Biolegend
IL1a	PE	ALF-161	Biolegend			7		PerCP
Il1b	APC	NJTEN3	eBioscience			8	IL4	PE CY7	11B11	Biolegend
IL10	BV421	JES5-16E3	Biolegend			9	IL10	BV421	JES5-16E3	Biolegend
IFNg	BV785	XMG1.2	Biolegend			10	TNFa	Fitc	MP6-XT22	Biolegend
TGFb	PerCP	TW7-16B4	Biolegend			11	CD27	APC 780	LG7F9	eBioscience
iNOS	PE Cy7	CXNFT	eBioscience			12	Lamp1	APC	1D4B	Biolegend
Lin	Fitc		Biolegend			13	Nk1.1	PE Dazzle 594	PK136	Biolegend
Viab	eFluor 780		eBioscience			14	Viab	eFluor 506		eBioscience
Brain					Brain					Other organs
CD11b	BV510	M1/70	Biolegend		CCR2	BV510	SA203G11	Biolegend		CD11b	BUV661	M1/70	BD
CD45	BUV395	30-F11	BD		CD45	BUV395	30-F11	BD		CD19	BUV395	6D5	BD
CD5	PE	53-7.3	Biolegend		Il1a	PE	ALF-161	Biolegend		CD4	BV605	GK1.5	Biolegend
CD3	PE Cy7	145-2C11	Biolegend		iNOS	PE Cy7	CXNFT	eBioscience		CD8	BV650	53-6.7	Biolegend
CD4	BV605	GK1.5	Biolegend		CX3CR1	BV605	SA011F11	Biolegend		CD27	APC eFluor780	LG7F9	eBioscience
CD8	BV650	53-6.7	Biolegend		Ly6G	BV650	1A8	Biolegend		Lamp1	APC	1D4B	Biolegend
CD19	BUV661	6D5	BD			PerCP				NK1.1	PE Dazzle 594	PK136	Biolegend
B220	PB	RA3-6B2	Biolegend		IL10	PB	JES5-16E3	Biolegend		GrB	PE	NGZB	eBioscience
CD20	Fitc	SA275A11	Biolegend		Lin	Fitc				IFNg	BV785	XMG1.2	Biolegend
NK	PE Dazzle 594	PK136	Biolegend		Ly6C	PE Dazzle 594	HK1.4	Biolegend		IL10	PB	JES5-16E3	Biolegend
NKp46	APC Fire750	29A1.4	Biolegend		FVD780			eBioscience		FVD	506		eBioscience
F4/80	BV785	BM8	Biolegend		IFNg	BV785	XMG1.2	Biolegend		IL4	PE Cy7	11B11	Biolegend
FVD660			Invitrogen		IL1b	APC	NJTEN3	eBioscience		TNFa	Fitc	MP6-XT22	Biolegend
					CD11b	BUV661	M1/70	BD
	3xTgAD staining		Brain
1	CD11b	BUV661	M1/70	BD	1	CD11b	BUV661	M1/70	BD
2	CD45	BUV395	30-F11	BD	2	CD19	BUV395	6D5	BD
3	Ly6C	PE Dazzle 594	HK1.4	Biolegend	3	CD4	BV605	GK1.5	Biolegend
4	Ly6G	BV650	1A8	Biolegend	4	CD8	BV650	53-6.7	Biolegend
5	CX3CR1	BV605	SA011F11	Biolegend	5	GrB	PE	NGZB
6	CCR2	BV510	SA203G11	Biolegend	6	IFNg	BV785	XMG1.2	Biolegend
7	IL1a	PE	ALF-161	Biolegend	7		PerCP		not good in brain
8	Il1b	APC	NJTEN3	eBioscience	8	IL4	PE CY7	11B11	Biolegend
9	IL10	BV421	JES5-16E3	Biolegend	9	IL10	BV421	JES5-16E3	Biolegend
10	IFNg	BV785	XMG1.2	Biolegend	10	TNFa	Fitc	MP6-XT22	Biolegend
11	TGFb	No good PerCP in brain			11	CD27	APC 780	LG7F9	eBioscience
12	iNOS	PE Cy7	CXNFT	eBioscience	12	Lamp1	APC	1D4B	Biolegend
13	Lin	Fitc		Biolegend	13	Nkp46	PE Dazzle 594	29A1.4	Biolegend
14	Viab	780		eBioscience	14	Viab	506		eBioscience
Spleen
PeC
cervical LN
	set A				set B					set C			Set D for B cells
	Lin no CD11c	PerCP		Biolegend	CD4 BV605		GK1.5	Biolegend		CD4 BV661	GK1.5	Biolegend	Lin	PerCP		Biolegend
	CD19	PE Dazzle 594	6D5	Biolegend	CD8 BUV395		53-6.7	BD		CD8 BUV395	53-6.7	BD	CD19	BV785	6D5	Biolegend
	B220	BUV661	RA3-6B2	Biolegend	NKp46 BV786		29A1.4	Biolegend		Lag3 BV785	C9B7W	Biolegend	B220	BUV661	RA3-6B2	BD
	CD20	Fitc	SA275A11	Biolegend	NK1.1 PE Dazzle 594		PK136	Biolegend		TIGIT PE594	1G9	Biolegend	CD20	BV421	SA275A11	Biolegend
	IFNg	BV 650	XMG1.2	Biolegend	Lamp1 APC		1D4B	Biolegend		PD1 BV510	29F1A12	Biolegend	CD5	BUV395	53-7.3	Biolegend
	CD5	BUV 395	53-7.3	eBioscience	GrB PE		NGZB	eBioscience		Notch2 APC	HMN2-35	Biolegend	CD11b	BV650	M1/70	Biolegend
	CD11b	BV 785	M1/70	Biolegend	TNFa PE Cy7		MP6-XT22	Biolegend		Tim3 BV421	RMT3-23	Biolegend	CD21	BV605	7G6	Biolegend
	CD21	BV 605	7G6	Biolegend	IL10 BV421		JES5-16E3	Biolegend		CTLA4 PerCP5.5	UC10-4B9	Biolegend	CD23	BV510	B3B4	Biolegend
	TGfb	APC	TW7-16B4	Biolegend	IFNg BV650		XMG1.2	Biolegend		CD11b BV650	M1/70	Biolegend	CD25	PE Dazzle 594	PC61	Biolegend
	Il10	PE CY7	JES5-16E3	Biolegend	CD27 PerCp/Cy5.5		LG3A10	Biolegend		Ly6C BV605	HK1.4	Biolegend	Siglec H	Fitc	551	Biolegend
	4-1BBL	PE	TSK-1	Biolegend	CD11b Fitc		M1/70	Biolegend		F4/80 Fitc	BM8	Biolegend	Notch 2	APC	HMN2-35	Biolegend
	IL6	eFluor450	MP5-20F3	eBioscience	IL17 eFluor506		eBio1787	eBioscience		Jagged 1 PE	HMJ1-29	Biolegend	CCR8	PerCP	SA214G2	Biolegend
	CD23	BV 510	B3B4	Biolegend						FoxP3 PE Cy7	FJK-16s	eBioscience
	FVD780	eFluor 780		eBioscience	Viability dye eFluor780			eBioscience		FVD 780		eBioscience	FVD	780	eBioscience
