# Supplementary material for: Therapeutic B-cell depletion reverses progression of Alzheimer’s disease
Source: Nat Commun. 2021 Apr 12;12:2185. doi: 10.1038/s41467-021-22479-4 (PMC8042032; doi:10.1038/s41467-021-22479-4)
Supplement: Supplementary file 9 — Source Data [file 41467_2021_22479_MOESM9_ESM.xlsx]

## Sheet: Figure 1
	1A		WT	3xTgAD			1B		WT	3xTgAD			1C		WT	3xTgAD
		mouse 1	0.71	3.35				mouse 1	5.88	10.41				mouse 1	90.98	82.3
		mouse 2	1.24	7.36				mouse 2	9.45	22.88				mouse 2	87.31	64.78
		mouse 3	1.3	6.1				mouse 3	5.99	20.61				mouse 3	89.55	69.27
		mouse 4	0.8	10.63				mouse 4	5	15.68				mouse 4	90.78	64.26
		mouse 5	3.35	6.25				mouse 5	7.85	18.14				mouse 5	84.23	69.14
		mouse 6		6.46				mouse 6		20.3				mouse 6		67.72
	1D		WT	3xTgAD			1E		WT	3xTgAD			1F		WT	3xTgAD			1G		WT	3xTgAD
		mouse 1	0.37	1.27				mouse 1	0.98	2.45				mouse 1	0.29	1.14				mouse 1	6.24	14.1
		mouse 2	0.19	1.12				mouse 2	1.08	2.66				mouse 2	0.18	0.3				mouse 2	3.51	7.08
		mouse 3	0.75	2.14				mouse 3	1.28	3.94				mouse 3	0.39	2.36				mouse 3	6.81	19.1
		mouse 4	0.23	1.09				mouse 4	1.21	2.63				mouse 4	0.17	0.89				mouse 4	3.06	17.8
		mouse 5	0.33	0.78				mouse 5	0.99	4.51				mouse 5	0.31	0.71				mouse 5	7.36	17.2
		mouse 6	0.36	0.77				mouse 6	1.11	1.52				mouse 6	0.17	1.44				mouse 6	6.17	11.9
		mouse 7	0.31	1.82				mouse 7	1.06	2.3				mouse 7	0.17	1.21				mouse 7	5.27	16.7
		mouse 8	1.01	0.89				mouse 8	1.74	1.38				mouse 8	0.54	0.49				mouse 8	8.85	11.6
		mouse 9	0.43	1.27				mouse 9	1.46	2.3				mouse 9	0.22	0.8				mouse 9	6.06	13.2
		mouse 10	0.37	2.52				mouse 10	1.27	4.22				mouse 10	0.17	2.01				mouse 10	7.2	18.9
		mouse 11	0.28	0.28				mouse 11	1.07	2.21				mouse 11	0.69	0.23				mouse 11	5.95	7.88
		mouse 12	0.8	0.69				mouse 12	1.53	1.4				mouse 12	0.44	0.54				mouse 12	8.14	10.3
		mouse 13	0.31	2.34				mouse 13	1.16	3.72				mouse 13	0.32	2.39				mouse 13	5.99	22.8
		mouse 14	0.5	2.34				mouse 14	1.34	3.68				mouse 14	0.3	1.63				mouse 14	5.95	17.7
		mouse 15	1.04	2.15				mouse 15	2.47	3.36				mouse 15	0.66	1.66				mouse 15	11.7	16.4

## Sheet: Figure 2
	2A		3xTgAD	3xTgAD-BKO			2B left panel		WT	3xTgAD	3xTgAD-BKO		2B right panel		WT	3xTgAD	3xTgAD-BKO
		mouse 1	17.2	18.8				mouse 1	3186.74	585.66	2703.44			mouse 1	271.3	125.45	122.4
		mouse 2	25.6	27.7				mouse 2	3349.46	2327.6	2545.66			mouse 2	233.25	84.85	687.45
		mouse 3	26.2	23				mouse 3	2494.46	1066.63	2491.2			mouse 3	196.05	34.05	103.7
		mouse 4	27.8	11.7				mouse 4	1518.19	93.22	2172.7			mouse 4	94.05	25.75	10.6
		mouse 5	17.4	38.7				mouse 5	2380.75	203.35	2021.04			mouse 5	218.8	70.5	155.6
		mouse 6	22.7	35.8				mouse 6	3203.89	202.74	2234.6			mouse 6	393.55	5.85	262.75
		mouse 7	15.6	42.3				mouse 7	2095.23	256.65	2584.39			mouse 7	50.6	23.3	238
		mouse 8	22.4	22.9				mouse 8	2103.26	1435.64	1652.58			mouse 8	149.4	144.35	298.95
		mouse 9	15.3	36.2				mouse 9	1408.41	1242.19	2756.14			mouse 9	264	419.05	611.3
		mouse 10	25.8	38.5				mouse 10	2380.54	680.83	1014.67			mouse 10	119.5	82.6	28.4
		mouse 11	29.1	35.2				mouse 11	2659	774.63				mouse 11	222	157.9
		mouse 12	11.8	35.3
		mouse 13	20.2	21.5
		mouse 14	22.9
		mouse 15	34
	2C		WT	APP/PS1			2D		WT												APP/PS1												APP/PS1-BKO
		mouse 1	7.33216	29.9079					mouse 1	mouse 2	mouse 3	mouse 4	mouse 5	mouse 6	mouse 7	mouse 8	mouse 9	mouse 10	mouse 11	mouse 12	mouse 1	mouse 2	mouse 3	mouse 4	mouse 5	mouse 6	mouse 7	mouse 8	mouse 9	mouse 10	mouse 11	mouse 12	mouse 1	mouse 2	mouse 3	mouse 4	mouse 5	mouse 6	mouse 7	mouse 8	mouse 9	mouse 10	mouse 11	mouse 12
		mouse 2	13.6434	26.2431				day 1	43.6	54.5	28.9	60	36.5	50.4	49	60	36.4	43.4	47.7	60	37.9	50.5	46.8	60	30.5	60	51.3	48.8	39.6	60	47.8	39.2	17.9	34.6	49.6	42.2	46.2	43.7	60	38.9	46.8	52.8	44.4	36.2
		mouse 3	10.4623	54.271				day 2	51.4	24	46.5	53.8	39.3	37.7	47	22.5	60	47.3	51.8	46.7	16.5	46.2	60	47.5	19.3	38.9	60	60	48.1	60	34.1	33.7	60	39.2	22.4	36.1	25.6	60	48.8	21.7	33.9	26.9	52.3	60
		mouse 4	6.16769	12.5797				day 3	60	18.3	34.9	29.5	8.8	15.1	21.4	15.8	31.3	36.8	31.5	60	16.9	26.5	60	27.3	35.6	40	60	34.9	60	24.1	60	21.5	47.2	11.9	38.8	14.9	21.3	60	34.2	47.2	21.5	22.4	48.4	52.1
		mouse 5	12.266	7.33968				day 4	60	21.7	25.2	34	20.5	12.1	25	12.5	34.7	17.6	26.5	10.9	19.4	14.1	32.7	33.9	47.9	60	46.9	23.9	8.6	34.8	46.4	35.1	7.3	16.9	17.3	9.6	28.5	52.2	16.4	16.3	22.2	38.1	38.2	35.6
		mouse 6	6.65999	22.2132				day 5	24.3	11.4	17.1	7.1	6.8	8.4	25.5	18.2	15	9.9	24.6	49.5	15.2	42.4	44	21.8	30.3	47.6	46.5	22.4	28.6	48	46.1	37.2	16.8	14.4	12	31.5	9.5	12.8	11.9	10.2	37	35.2	24.8	32.9
		mouse 7	8.67398	8.39333
		mouse 8	18.0387	12.4338
		mouse 9	9.96321	18.7222
		mouse 10	12.4669	33.4065
		mouse 11	10.105	6.25334
		mouse 12	9.54591	19.6007
	2E		WT	APP/PS1	APP/PS1-BKO
		mouse 1	6	10	7
		mouse 2	5	3	6
		mouse 3	9	0	6
		mouse 4	5	0	3
		mouse 5	5	2	1
		mouse 6	5	0	2
		mouse 7	5	1	5
		mouse 8	6	2	3
		mouse 9	4	0	5
		mouse 10	3	2	3
		mouse 11	8	0	2
		mouse 12	4	0	3

## Sheet: Figure 3
																	3xTgAD					3xTgAD BKO				WT
		3A		WT	APP/PS1	APP/PS1-BKO			3B		WT	3xTgAD	3xTgAD-BKO		3C
			mouse 1	2	5	17				mouse 1	0	3787.12	669.61
			mouse 2	0.5	25.5	17				mouse 2	0	1496.66	28.3426
			mouse 3	4	31	16.5				mouse 3	0	1074.14	1191.1
			mouse 4	1.5	26.5	7.5				mouse 4	0	7582.01	897.057
			mouse 5		39	4.5				mouse 5		1573.4	126.959
			mouse 6		25	19.5				mouse 6		7071.46	1070.79
			mouse 7		36.5	12				mouse 7		3949.1
		3D left		WT	3xTgAD	3xTgAD-BKO		3D right		WT	3xTgAD	3xTgAD-BKO			3E		WT	3xTgAD	3xTgAD-BKO
			mouse 1	0	0.265734	0			mouse 1	0	2.02439	0				mouse 1	0	11116.4	5235.14
			mouse 2	0	0.906173	0			mouse 2	0	3.00685	0				mouse 2	0	8400.58	7937.16
			mouse 3		0	0			mouse 3		0	0				mouse 3	0	11979.4	10058.2
			mouse 4		0.574103	0			mouse 4		0.66653	0				mouse 4	0	7288.52	13455.9
			mouse 5		0	0			mouse 5		0	0				mouse 5		6184.34	11244.8
			mouse 6		0				mouse 6		0					mouse 6		8474.68	7436.03
																mouse 7		8223.02
		3F		WT	3xTgAD	3xTgAD-BKO			3G		WT	APP/PS1	APP/PS1-BKO
			mouse 1	392	447	286				mouse 1	0.5	13	1
			mouse 2	396	538	430				mouse 2	0.5	5.5	11.5
			mouse 3	359	431	472				mouse 3	0	9.5	38.5
			mouse 4		488	412				mouse 4	0	8	40
			mouse 5		620	462				mouse 5		17	10.5
			mouse 6		491					mouse 6		32	21
			mouse 7		487					mouse 7		11.5	51.5
			mouse 8		489					mouse 8			25
			mouse 9		551

## Sheet: Figure 4
	4A		WT	APP	APP-BKO			4B		WT	APP	APP-BKO			4C		WT	3xTgAD-IgG	3xTgAD-aCD20/B220
		mouse 1	3.31	7.24	4.44				mouse 1	1.21	1.51	1.82				mouse 1	1.69	0.95	1.08
		mouse 2	4.04	10.32	5.53				mouse 2	1.9	0.84	0.73				mouse 2	1.74	1.04	2.12
		mouse 3	2.92	7.46					mouse 3	1.52	0.9					mouse 3	1.76	0.8	0.89
		mouse 4	2.24	9.06	8.54				mouse 4	1.49	0.76	0.72				mouse 4	2.38	0.77	1.57
		mouse 5	2.84	6.76	10.7				mouse 5	1.81	0.8	1.61				mouse 5	2.38	0.86	1.94
		mouse 6	1.75	7.41	8.29				mouse 6	1.65	0.66	1.29				mouse 6			1.57
		mouse 7	3.16	6.07	7.71				mouse 7	1.15	0.88	1.31				mouse 7			1.49
		mouse 8	1.53	10.13	13.91				mouse 8	1.99	0.83	1.44
		mouse 9	2.3	4.14	8.21				mouse 9	1.33	0.81	0.84
		mouse 10	3.48	14.81	12.87				mouse 10	0.45	1.05	1.19
		mouse 11	4.3	8.85	8.17				mouse 11	1.17	1.12	1.28
		mouse 12	3.51	12.02	10.32				mouse 12	1.38	0.85	1.06
	4F
															4E		3xTgAD-IgG	3xTgAD-aCD20/B220
			3xTgAD-IgG					3xTgAD-αCD20/B220								mouse 1	95.25	115
																mouse 2	106.5	3.75
																mouse 3	121.25	116
																mouse 4	140.5	70.5
																mouse 5	103.5	42.5
																mouse 6		76.25
																mouse 7		47
															4G		WT	3xTgAD-IgG	3xTgAD-aCD20/B220
																mouse 1	3.01	2.89	2.73
																mouse 2	3.99	2.97	5.29
																mouse 3	3.33	2.12	2.86
																mouse 4	4.95	2.96	5.33
																mouse 5	5.29	1.73	8.25
																mouse 6			5.22
																mouse 7			4.22

## Sheet: Figure 5
														5xFAD -IgG														5xFAD- αCD20/B220
		5A		WT-IgG	5xFAD-IgG	5xFAD-aCD20/B220			5B
			mouse 1	22.56	1.253	13.757
			mouse 2	5.007	5.965	9.337
			mouse 3	12.779	7.795	11.524
			mouse 4	10.341	7.769	15.06
			mouse 5	4.909	3.059	5.495
			mouse 6	9.61	4.796	12.678
			mouse 7	9.94	2.248	12.312
			mouse 8		2.93	9.148
			mouse 9		2.707	7.211
			mouse 10		4.614
			mouse 11		12.443
			mouse 12		11.267
		5C		5xFAD-IgG	5xFAD-aCD20/B220				5D		5xFAD-IgG	5xFAD-aCD20/B220			5E		WT IgG	5xFAD aIgG	5xFAD aCD20/B220
			mouse 1	179	109					mouse 1	540.25	364				mouse 1	66.78	60.18	53.64
			mouse 2	126.667	75.5					mouse 2	454.333	362.167				mouse 2	65.99	57.67	52.4
			mouse 3	129.6	60.1429					mouse 3	524.8	402.095				mouse 3	66.86	57.93	40.98
			mouse 4	104	69.8					mouse 4	369.429	303				mouse 4	62.5	61.33	59.73
			mouse 5	178.2	124.75					mouse 5	500	319.5				mouse 5	65.93	58.75	65.05
			mouse 6	103.5	121.25					mouse 6	307.5	326.25				mouse 6	67.7	31.09	55.87
			mouse 7	118.333	113.4					mouse 7	467.333	264.2				mouse 7	54.52	26.78	69.8
																mouse 8	64.81	31.98	67.74
																mouse 9		57.12	59.77
																mouse 10		34.21
																mouse 11		59.41
																mouse 12		40.48
		5F		WT IgG	5xFAD aIgG	5xFAD aCD20/B220		5G			WT	5xFAD-IgG	5xFAD-aCD20/B220			5I		WT IgG	5xFAD-IgG	5xFAD-aCD20/B220
			mouse 1	22.77	4.65	3.94			1st experiment	mouse 1	2	3	0				mouse 1	0.655913	12.8889	6.18825
			mouse 2	14.3	3.21	7.76				mouse 2	0	2	0				mouse 2	1.67214	11.8209	7.42446
			mouse 3	11.34	1.94	4.92				mouse 3	0	1	0				mouse 3	1.14085	15.398	1.02964
			mouse 4	9.58	5.97	5.19				mouse 4	0	1	0				mouse 4	0.531097	7.04651	6.15285
			mouse 5	17.9	4.2	13.67				mouse 5	0	3	0				mouse 5		4.64713	1.4935
			mouse 6	5.35	0.66	4.18				mouse 6		3					mouse 6		8.28926	1.39471
			mouse 7	14.58	1.13	4.38											mouse 7		2.84892	4.16682
			mouse 8	14.66	5.77	6.51			2nd experiment	mouse 1	4	6	0
			mouse 9		0.53	4.87				mouse 2	2	2	1
			mouse 10		4.61					mouse 3	1	9	5
			mouse 11		1.87					mouse 4	0	3	2
										mouse 5	2	2	0
										mouse 6		4	0
	5H
		WT-IgG
		5xFAD-IgG
		5xFAD- aCD20/B220

## Sheet: sFig 1
	S1A		WT	3xTgAD		S1B		WT	3xTgAD		S1C		WT	3xTgAD		S1D		WT	3xTgAD
		mouse 1	14922459	24805181			mouse 1	5.3	3.11			mouse 1	11.01	9.22			mouse 1	77.45	82.92
		mouse 2	14159674	31930864			mouse 2	4.95	8.99			mouse 2	21.42	28.99			mouse 2	70.13	56.34
		mouse 3	9085090	29169956			mouse 3	3.72	7.22			mouse 3	9.3	22.02			mouse 3	81.38	65
		mouse 4	11608444	28531914			mouse 4	3.09	10.15			mouse 4	21.24	47.21			mouse 4	70.92	34.37
		mouse 5	9253402	41577608			mouse 5	3.01	7.57			mouse 5	10.24	35.72			mouse 5	81.05	54.28
							mouse 6		21.99			mouse 6		16.85			mouse 6		57.44
	S1E B1a		WT	3xTgAD		S1E B1b		WT	3xTgAD		S1E FO		WT	3xTgAD
		mouse 1	12338.7	98049.6			mouse 1	1199.6	14967.1			mouse 1	9254.02	73308.1
		mouse 2	12251.4	17593.1			mouse 2	612.57	628.324			mouse 2	7759.22	13194.8
		mouse 3	25600.2	74989.2			mouse 3	2685.34	5624.19			mouse 3	18976.4	42493.9
		mouse 4	20202.9	21161.9			mouse 4	2218.81	4868.22			mouse 4	15064.6	15399.5
		mouse 5		76008.9			mouse 5		7512.51			mouse 5		57890.5
		mouse 6		18084.2			mouse 6		3164.73			mouse 6		11528.6
	S1F B1a		WT	3xTgAD		S1F B1b		WT	3xTgAD		S1F FO		WT	3xTgAD
		mouse 1	599.798	2443.6			mouse 1	599.798	2138.15			mouse 1	4369.95	16799.8
		mouse 2	306.285	628.324			mouse 2	612.57	628.324			mouse 2	5819.41	11309.8
		mouse 3	358.045	1874.73			mouse 3	2685.34	624.91			mouse 3	19155.4	17497.5
		mouse 4	116.78	1688.97			mouse 4	2102.03	993.515			mouse 4	16349.1	14704
		mouse 5		3535.3			mouse 5		4861.04			mouse 5		33585.3
		mouse 6		3164.73			mouse 6		3955.91			mouse 6		11189.6
	S1G B1a		WT	3xTgAD		S1G B1b		WT	3xTgAD		S1G FO		WT	3xTgAD
		mouse 1	171.371	1221.8			mouse 1	428.427	4276.31			mouse 1	8054.43	55286.5
		mouse 2	102.095	0			mouse 2	0	1884.97			mouse 2	7452.93	10053.2
		mouse 3	0	0			mouse 3	716.091	6249.1			mouse 3	14142.8	48743
		mouse 4	0	298.055			mouse 4	934.237	298.055			mouse 4	10510.2	10431.9
		mouse 5		1325.74			mouse 5		5302.95			mouse 5		54797.2
		mouse 6		791.182			mouse 6		1808.42			mouse 6		9494.18
	S1H B1a		WT	3xTgAD		S1H B1b		WT	3xTgAD		S1H FO		WT	3xTgAD
		mouse 1	514.112	4276.31			mouse 1	4112.9	49788.4			mouse 1	59037.2	397696
		mouse 2	306.285	628.324			mouse 2	3267.04	5026.6			mouse 2	65953.4	57805.8
		mouse 3	179.023	3749.46			mouse 3	10383.3	21871.8			mouse 3	122093	205595
		mouse 4	116.78	198.703			mouse 4	5488.64	2781.84			mouse 4	86767.2	34773
		mouse 5		2209.56			mouse 5		22979.5			mouse 5		296523
		mouse 6		2147.49			mouse 6		11641.7			mouse 6		62729.4
	S1I 4-1BBL+B1a		WT	3xTgAD		S1I 4-1BBL+B1b		WT	3xTgAD		S1I 4-1BBL+B2		WT	3xTgAD
		mouse 1	10783.8	24193.8			mouse 1	10821.5	14491.4			mouse 1	96031.4	432299
		mouse 2	11570.4	14565.8			mouse 2	13456.5	40277			mouse 2	89487.3	130134
		mouse 3	11146.9	11302.8			mouse 3	8991.42	19395.2			mouse 3	198979	58300.8
		mouse 4	5932.33	43079.5			mouse 4	5961.65	121740			mouse 4	126089	172748
		mouse 5	7371.58	21257.4			mouse 5	11051.9	14133.1			mouse 5	6690.13	136281
		mouse 6		41052.4			mouse 6		17128.9			mouse 6		119176
	S1J 4-1BBL+B1a		WT	3xTgAD		S1J 4-1BBL+B1b		WT	3xTgAD		S1J 4-1BBL+B2		WT	3xTgAD
		mouse 1	0	1221.8			mouse 1	171.371	1221.8			mouse 1	6597.78	74224.4
		mouse 2	0	0			mouse 2	102.095	0			mouse 2	4083.8	5026.6
		mouse 3	941.416	0			mouse 3	0	624.91			mouse 3	41422.3	21246.9
		mouse 4	0	1092.87			mouse 4	179.023	794.812			mouse 4	13247.7	74314.9
		mouse 5	0	1325.74			mouse 5	467.118	883.825			mouse 5	8524.91	76892.8
		mouse 6		791.182			mouse 6		339.078			mouse 6		8476.95

## Sheet: sFig 2
		S2A		3xTgAD	3xTgAD-BKO			S2B		WT	APP/PS1			S2C		WT	APP/PS1
			mouse 1	75.93	3.68				mouse 1	2.85	3.54				mouse 1	5.92	6.89
			mouse 2	71.66	2.83				mouse 2	2.73	3.79				mouse 2	5.54	6.57
			mouse 3	73.51	4.8				mouse 3	2.59	3.52
			mouse 4	77.44	2.91
			mouse 5	76.81	4.22
				76.35	4.16
					11.65

## Sheet: sFig 3
				APP/PS1			APP/PS1-BKO					3xTgAD PBS			3xTgAD aCD20/B220
		S3A								S3B
				WT			BKO
		S3C								S3D
		S3E Aβ42		WT	3xTgAD	3xTgAD-BKO	S3E Aβ40		WT	3xTgAD	3xTgAD-BKO			S3F		WT	3xTgAD	3xTgAD-BKO
			mouse 1	0	0.073161	0		mouse 1	0	0.210818	0				mouse 1	24	153	48
			mouse 2	0	1.6005	0		mouse 2	0	0	0				mouse 2	106	211	78
			mouse 3		0	0		mouse 3		6.77442	0				mouse 3	17	131	127
			mouse 4		0	0		mouse 4		0	0				mouse 4		174	76
			mouse 5		0	0		mouse 5		0	0				mouse 5		238	159
															mouse 6		173
															mouse 7		161
															mouse 8		192
															mouse 9		120
		S3G																		S3H left		WT	APP/PS1	APP/PS1-BKO		S3H right		WT	APP/PS1	APP/PS1-BKO
																					mouse 1	38	232.5	141			mouse 1	0	0	0
	Iba1				>1 µm2					>5 µm2					>20 µm2						mouse 2	59	190	358.5			mouse 2	0	0	2
																					mouse 3	54.5	169	463			mouse 3	0	1	4.5
																					mouse 4	68	246.5	403.5			mouse 4	0	0.5	2.5
																					mouse 5		194	166			mouse 5		1	0.5
																					mouse 6		358	286.5			mouse 6		2	3
																					mouse 7		193.5	417.5			mouse 7		1.5	13
																					mouse 8			284			mouse 8			1.5

## Sheet: sFig 4
							S4B		WT	APP/PS1	APP/PS1-BKO			S4C		3xTgAD	3xTgAD-BKO			S4D		WT	3xTgAD	3xTgAD-BKO
								mouse 1	0	0.59	0.8				mouse 1	9222.75	40075				mouse 1	2961.03	5135.36	3935.5
								mouse 2	0.57	0.21	0.25				mouse 2	17807.3	26596.2				mouse 2	4292.41	2684.99	5063.41
								mouse 3	0.76	0.25	0.22				mouse 3	8069.35	26354.6				mouse 3	3698.37	2665.17	3345.35
								mouse 4	0.51	0.34	0.5										mouse 4	3059.47	1460.66	4384.48
								mouse 5	0.97	0.24	0.64										mouse 5	4382.52	1928.59	2319.89
								mouse 6	1.03	0.34	0.36										mouse 6	2932.25	1879.78	2051.14
								mouse 7	0.25	0.23	0.58										mouse 7	2163.1		2821.33
								mouse 8	0.76	0.27	0.4
								mouse 9	0.37	0.29	0.38
								mouse 10	0.16	0.37	0.81
								mouse 11	0.52	0.33	0.28
								mouse 12	0.34	0.34

## Sheet: sFig 5
		S5A		3xTgAD-IgG	3xTgAD-aCD20/B220			S5B		3xTgAD-IgG	3xTgAD-aCD20/B220			S5C		3xTgAD-IgG	3xTgAD-aCD20/B220
			mouse 1	65.7	0.16				mouse 1	891.85	2761.87				mouse 1	229.25	250.5
			mouse 2	56.9	0.1				mouse 2	292.75	1904.65				mouse 2	304	89.5
			mouse 3	14.9	0.41				mouse 3	166.55	241.82				mouse 3	801.75	105
			mouse 4	63.1	0.34				mouse 4	937.09	1173.36				mouse 4	97.75	69.75
			mouse 5	49.7	0.88				mouse 5	1554.13	2772.66				mouse 5	466.5	301.75
															mouse 6		309.5
															mouse 7		259.25
		S5D		WT	3xTgAD-IgG	3xTgAD-aCD20/B220			S5E		WT	3xTgAD-IgG	3xTgAD-aCD20/B220			S5F		WT yo	WT mid	3xTgAD-IgG	3xTgAD-aCD20/B220
			mouse 1	1292.96	800.081	684.865				mouse 1	2296.71	2428.48	1724.39				mouse 1	2.61	18.8	19.1	20.5
			mouse 2	1563.34	673.518	2846.28				mouse 2	3586.49	1914.72	7115.71				mouse 2	2.13	21.1	22	25.5
			mouse 3	2352.15	722.7	462.095				mouse 3	4448.28	1919.3	1486.41				mouse 3	2.58	19.7	23.3	18.9
			mouse 4	3485.97	531.749	1643.87				mouse 4	7244.95	2033.94	5584.32				mouse 4	2.85	23.1	19.3	19.5
			mouse 5	1408.15	446.161	1159.47				mouse 5	3136.34	892.321	4923.16				mouse 5	2.97	21.1	19.6	24.8
			mouse 6			1260.68				mouse 6			4194.19				mouse 6				22.2
			mouse 7			1032.32				mouse 7			2924.89				mouse 7				21.5

[truncated: 3 more sheets: sFig 6, sFig 7, sFig 8]
